# Supplementary material for: Evolutionary pattern of Macaca fascicularis in Southeast Asia inferred using Y-chromosomal gene
Source: BMC Ecol Evol. 2021 Feb 15;21:26. doi: 10.1186/s12862-021-01757-1 (PMC7885488; doi:10.1186/s12862-021-01757-1)
Supplement: Supplementary file 1 — Additional file 1: Table S1. Sample identification, localities, haplotypes designation, and the GenBank Accession Numbers for each of the samples used in this study. [file 12862_2021_1757_MOESM1_ESM.xlsx]

## Sheet: Additional file 1 - Table S1
No	Sample Identification	Locality [No. in Figure 1]	Haplotype No.	GenBank Acc. No. (SRY, TSPY)
1	WDSP/12/0130	Mata Ayer, Perlis [1]	3	KJ733092, KJ733223
2	WDSP/12/0133	Mata Ayer, Perlis [1]	4	KJ733093, KJ733224
3	WDSP/12/0112	Kampung Seri Kesinai, Perlis [2]	2	KJ733088, KJ690367
4	WDSP/12/0125	Kampung Melayu, Perlis [3]	1	KJ733090, KJ733221
5	WDSP/12/0128	Kampung Melayu, Perlis [3]	1	KJ733091, KJ733222
6	WDSP/12/0139	PKHL Sungai Batu Pahat, Perlis [4]	5	KJ733096, KJ733227
7	WDSP/12/0134	Simpang Tiga, Perlis [5]	1	KJ733094, KJ733225
8	WDSP/12/0137	Simpang Tiga, Perlis [5]	4	KJ733095, KJ733226
9	WDSP/12/0110	Kampung Dato Kayaman, Perlis [6]	1	KJ733087, KJ733219
10	WDSP/12/0121	Kampung Titi Besi Chuping, Perlis [7]	1	KJ733089, KJ733220
11	WDSP/12/0116	Kampung Kilim, Langkawi Island [8]	5	KJ733098, KJ733228
12	WDSP/12/0119	Kampung Bukit Malut, Langkawi Island [9]	1	KJ733100, KJ733230
13	WDSP/12/0115	Kampung Bukit Malut, Langkawi Island [9]	3	KJ733097, KJ690368
14	WDSP/12/0118	Kampung Bukit Malut, Langkawi Island [9]	3	KJ733099, KJ733229
15	WDSP/12/0456	Batu Ara, Langkawi Island [10]	1	KJ733101, KJ733231
16	WDSP/12/0457	Batu Ara, Langkawi Island [10]	1	KJ733102, KJ733232
17	WDSP/12/0461	Batu Ara, Langkawi Island [10]	1	KJ733103, KJ733233
18	WDSP/12/0462	Batu Ara, Langkawi Island [10]	1	KJ733104, KJ733234
19	WDSP/12/0464	Batu Ara, Langkawi Island [10]	1	KJ733105, KJ733235
20	WDSP/12/0465	Batu Ara, Langkawi Island [10]	1	KJ733106, KJ733236
21	WDSP/12/0078	Canglun, Kedah [11]	1	KJ733069, KJ690366
22	WDSP/12/0084	Sintok, Kedah [12]	1	KJ733071, KJ733203
23	WDSP/12/0089	Sintok, Kedah [12]	1	KJ733074, KJ733206
24	WDSP/12/0087	Sintok, Kedah [12]	3	KJ733072, KJ733204
25	WDSP/12/0088	Sintok, Kedah [12]	3	KJ733073, KJ733205
26	WDSP/12/0091	Sintok, Kedah [12]	6	KJ733075, KJ733207
27	WDSP/12/0079	Derang, Kedah [13]	3	KJ733070, KJ733202
28	WDSP/12/0092	Alor Setar, Kedah [14]	6	KJ733076, KJ733208
29	WDSP/12/0093	Alor Setar, Kedah [14]	6	KJ733077, KJ733209
30	WDSP/12/0094	Alor Setar, Kedah [14]	6	KJ733078, KJ733210
31	WDSP/12/0095	Alor Setar, Kedah [14]	7	KJ733079, KJ733211
32	WDSP/12/0096	Alor Setar, Kedah [14]	8	KJ733080, KJ733212
33	WDSP/12/0097	Sungai Petani, Kedah [15]	3	KJ733081, KJ733213
34	WDSP/12/0105	Kulim, Kedah [16]	1	KJ733084, KJ733216
35	WDSP/12/0104	Kulim, Kedah [16]	3	KJ733083, KJ733215
36	WDSP/12/0101	Kulim, Kedah [16]	9	KJ733082, KJ733214
37	WDSP/12/0106	Kulim, Kedah [16]	10	KJ733085, KJ733217
38	WDSP/12/0107	Kulim, Kedah [16]	11	KJ733086, KJ733218
39	WDSP/11/0041	Permatang Kriang, Seberang Perai, Penang [17]	1	KC572663, KC572636
40	WDSP/11/0042	Permatang Kriang, Seberang Perai, Penang [17]	1	KC572664, KC572637
41	WDSP/11/0039	Kuala Juru, Seberang Perai, Penang [18]	5	KC572661, KC572634
42	WDSP/11/0040	Kuala Juru, Seberang Perai, Penang [18]	5	KC572662, KC572635
43	WDSP/11/0061	Batu Feringghi, Penang Island [19]	1	KC572675, KC572648
44	WDSP/11/0060	Tanjung Bungah, Penang Island [20]	1	KC572674, KC572647
45	WDSP/11/0064	Tanjung Bungah, Penang Island [20]	1	KC572677, KC572650
46	WDSP/11/0065	Tanjung Bungah, Penang Island [20]	3	KJ733068, KJ733201
47	ZMW490	Tanjung Tokong, Penang Island [21]	1	KC572685, KC572658
48	ZMW491	Tanjung Tokong, Penang Island [21]	3	KC572686, KC572659
49	ZMW487	Tanjung Tokong, Penang Island [21]	5	KC572684, KC572657
50	ZMW493	Tanjung Tokong, Penang Island [21]	13	KC572687, KC572660
51	WDSP/11/0074	George Town, Penang Island [22]	1	KC572683, KC572656
52	WDSP/11/0062	Balik Pulau, Penang Island [23]	1	KC572676, KC572649
53	WDSP/11/0071	Balik Pulau, Penang Island [23]	3	KC572681, KC572654
54	WDSP/11/0058	Teluk Kumbar, Penang Island [24]	3	KC572673, KC572646
55	WDSP/11/0068	Gelugor, Penang Island [25]	1	KC572678, KC572651
56	WDSP/11/0070	Gelugor, Penang Island [25]	1	KC572680, KC572653
57	WDSP/11/0073	Gelugor, Penang Island [25]	1	KC572682, KC572655
58	WDSP/11/0069	Gelugor, Penang Island [25]	12	KC572679, KC572652
59	WDSP/11/0048	Jerejak Island, Penang [26]	1	KC572665, KC572638
60	WDSP/11/0057	Jerejak Island, Penang [26]	1	KC572672, KC572645
61	WDSP/11/0047	Jerejak Island, Penang [26]	4	KJ733067, KJ733200
62	WDSP/11/0050	Jerejak Island, Penang [26]	4	KC572666, KC572639
63	WDSP/11/0051	Jerejak Island, Penang [26]	4	KC572667, KC572640
64	WDSP/11/0053	Jerejak Island, Penang [26]	4	KC572669, KC572642
65	WDSP/11/0054	Jerejak Island, Penang [26]	4	KC572670, KC572643
66	WDSP/11/0055	Jerejak Island, Penang [26]	4	KC572671, KC572644
67	WDSP/12/0414	Parit Hj. Ali, Bagan Serai, Perak [27]	1	KJ733051, KJ733185
68	WDSP/12/0411	Kuala Gula, Perak [28]	1	KJ733048, KJ690374
69	WDSP/12/0412	Kuala Gula, Perak [28]	3	KJ733049, KJ733183
70	WDSP/12/0407	Kuala Gula, Perak [28]	14	KJ733047, KJ733182
71	ZMW714	Manong, Perak [29]	1	KJ733054, KJ733188
72	ZMW715	Manong, Perak [29]	3	KJ733055, KJ733189
73	WDSP/12/0413	Bukit Merah, Perak [30]	1	KJ733050, KJ733184
74	WDSP/12/0416	Bukit Merah, Perak [30]	1	KJ733053, KJ733187
75	WDSP/12/0415	Bukit Merah, Perak [30]	3	KJ733052, KJ733186
76	ZMW719	Pantai Remis, Perak [31]	1	KJ733056, KJ733190
77	WDSP/12/0442	Pangkor Island [32]	1	KJ733057, KJ733191
78	WDSP/12/0444	Pangkor Island [32]	1	KJ733059, KJ733193
79	WDSP/12/0445	Pangkor Island [32]	1	KJ733060, KJ733194
80	WDSP/12/0446	Pangkor Island [32]	1	KJ733061, KJ733195
81	WDSP/12/0447	Pangkor Island [32]	1	KJ733062, KJ733196
82	WDSP/12/0448	Pangkor Island [32]	1	KJ733063, KJ733197
83	WDSP/12/0449	Pangkor Island [32]	1	KJ733064, KJ690375
84	WDSP/12/0453	Pangkor Island [32]	1	KJ733065, KJ733198
85	WDSP/12/0454	Pangkor Island [32]	1	KJ733066, KJ733199
86	WDSP/12/0443	Pangkor Island [32]	5	KJ733058, KJ733192
87	WDSP/12/0371	Batu Arang, Selangor [33]	1	KJ733038, KJ690373
88	WDSP/12/0375	Batu Arang, Selangor [33]	1	KJ733039, KJ733174
89	WDSP/12/0398	Jalan Kuala Selangor, Selangor [34]	1	KJ733045, KJ733180
90	WDSP/12/0397	Jalan Kuala Selangor, Selangor [34]	5	KJ733044, KJ733179
91	WDSP/12/0386	Kota Damansara, Selangor [35]	1	KJ733040, KJ733175
92	WDSP/12/0389	Kota Damansara, Selangor [35]	1	KJ733041, KJ733176
93	WDSP/12/0390	Kota Damansara, Selangor [35]	1	KJ733042, KJ733177
94	WDSP/12/0392	Bukit Jelutong, Selangor [36]	5	KJ733043, KJ733178
95	ZMW477	Tanjung Sepat, Selangor [37]	3	KJ733046, KJ733181
96	WDSP/12/0195	Kampung Serting Tengah, Negeri Sembilan [38]	1	KJ733036, KJ733172
97	WDSP/12/0183	Kampung Bukit Laka, Negeri Sembilan [39]	1	KJ733033, KJ733169
98	WDSP/12/0181	Kampung Bukit Laka, Negeri Sembilan [39]	10	KJ733032, KJ733168
99	WDSP/12/0190	Kampung Kuala Sungkak, Negeri Sembilan [40]	1	KJ733034, KJ733170
100	WDSP/12/0192	Kampung Kuala Sungkak, Negeri Sembilan [40]	1	KJ733035, KJ733171
101	WDSP/12/0202	Seremban, Negeri Sembilan [41]	3	KJ733037, KJ733173
102	WDSP/12/0172	Gemas, Negeri Sembilan [42]	1	KJ733029, KJ733165
103	WDSP/12/0179	Kampung Sg. Dua, Gemencheh, Negeri Sembilan [43]	1	KJ733030, KJ733166
104	WDSP/12/0180	Kampung Sg. Dua, Gemencheh, Negeri Sembilan [43]	1	KJ733031, KJ733167
105	WDSP/12/0167	Gemencheh, Negeri Sembilan [44]	1	KJ733028, KJ690369
106	PMW000123	Kluang, Johor [45]	1	KJ733020, KJ733157
107	PMW000121	Kluang, Johor [45]	5	KJ733018, KJ690361
108	PMW000122	Kluang, Johor [45]	10	KJ733019, KJ733156
109	WDSP/11/0085	Parit Raya, Batu Pahat, Johor [46]	1	KJ733024, KJ733161
110	WDSP/11/0089	Parit Raya, Batu Pahat, Johor [46]	1	KJ733025, KJ733162
111	WDSP/11/0093	Parit Raya, Batu Pahat, Johor [46]	1	KJ733026, KJ733163
112	WDSP/11/0094	Parit Raya, Batu Pahat, Johor [46]	1	KJ733027, KJ733164
113	WDSP/11/0079	Parit Tunggul Peserai, Batu Pahat, Johor [47]	1	KJ733021, KJ733158
114	WDSP/11/0081	Parit Tunggul Peserai, Batu Pahat, Johor [47]	1	KJ733022, KJ733159
115	WDSP/11/0082	Pontian, Johor [48]	3	KJ733023, KJ733160
116	WDSP/12/0239	Tioman Island [49]	10	KJ733133, KJ733260
117	WDSP/12/0274	Tioman Island [49]	15	KJ733134, KJ690370
118	WDSP/12/0280	Tioman Island [49]	15	KJ733135, KJ733261
119	WDSP/12/0342	Rompin, Pahang [50]	3	KJ733129, KJ733256
120	WDSP/12/0345	Rompin, Pahang [50]	5	KJ733130, KJ733257
121	ZMW570	Kuantan, Pahang [51]	1	KJ733131, KJ733258
122	ZMW572	Kuantan, Pahang [51]	1	KJ733132, KJ733259
123	WDSP/12/0336	Lorong Pelindung 58, Pahang [52]	9	KJ733125, KJ733253
124	WDSP/12/0318	Temerloh, Pahang [53]	5	KJ733123, KJ733251
125	WDSP/12/0325	Temerloh, Pahang [53]	10	KJ733124, KJ733252
126	WDSP/12/0339	Raub, Pahang [54]	1	KJ733127, KJ733255
127	WDSP/12/0338	Raub, Pahang [54]	10	KJ733126, KJ733254
128	WDSP/12/0340	Raub, Pahang [54]	16	KJ733128, KJ690371
129	WDSP/11/0031	Gua Musang, Kelantan [55]	1	KJ733116, KJ733245
130	WDSP/11/0018	Kampung Bukit Jering, Jeli, Kelantan [56]	5	KJ733115, KJ733244
131	WDSP/11/0001	Jeli, Kelantan [57]	1	KJ733107, KJ690364
132	WDSP/11/0010	Jeli, Kelantan [57]	1	KJ733112, KJ733241
133	WDSP/11/0012	Jeli, Kelantan [57]	1	KJ733113, KJ733242
134	WDSP/11/0015	Jeli, Kelantan [57]	1	KJ733114, KJ733243
135	WDSP/11/0004	Jeli, Kelantan [57]	3	KJ733108, KJ733237
136	WDSP/11/0006	Jeli, Kelantan [57]	3	KJ733109, KJ733238
137	WDSP/11/0007	Jeli, Kelantan [57]	3	KJ733110, KJ733239
138	WDSP/11/0008	Jeli, Kelantan [57]	3	KJ733111, KJ733240
139	WDSP/12/0355	Marang, Terengganu [58]	17	KJ733121, KJ690372
140	WDSP/12/0356	Marang, Terengganu [58]	3	KJ733122, KJ733250
141	WDSP/12/0350	Kampung Gong Pak Amat, Terengganu [59]	3	KJ733117, KJ733246
142	WDSP/12/0351	Kampung Gong Pak Amat, Terengganu [59]	1	KJ733118, KJ733247
143	WDSP/12/0352	Kampung Gong Pak Amat, Terengganu [59]	1	KJ733119, KJ733248
144	WDSP/12/0353	Kampung Gong Pak Amat, Terengganu [59]	1	KJ733120, KJ733249
145	QKPRP001	Telaga Air, Kuching, Sarawak [60]	18	KJ733136, KJ690363
146	QKPRP002	Telaga Air, Kuching, Sarawak [60]	18	KJ733137, KJ733262
147	QKPRP004	Telaga Air, Kuching, Sarawak [60]	18	KJ733138, KJ733263
148	QKPRP006	Telaga Air, Kuching, Sarawak [60]	18	KJ733139, KJ733264
149	QKPRP007	Telaga Air, Kuching, Sarawak [60]	18	KJ733140, KJ733265
150	QKPRP008	Telaga Air, Kuching, Sarawak [60]	18	KJ733141, KJ733266
151	QKPRP010	Telaga Air, Kuching, Sarawak [60]	18	KJ733142, KJ733267
152	QKPRP011	Telaga Air, Kuching, Sarawak [60]	18	KJ733143, KJ733268
153	QKPRP016	Telaga Air, Kuching, Sarawak [60]	18	KJ733144, KJ733269
154	QKPRP019	Telaga Air, Kuching, Sarawak [60]	18	KJ733145, KJ733270
155	WDSP/12/0232	Telaga Air, Kuching, Sarawak [60]	18	KJ733146, KJ733271
156	WPL130	Labuan Island [61]	18	KJ733147, KJ690376
157	WPL132	Labuan Island [61]	18	KJ733148, KJ733272
158	WPL137	Labuan Island [61]	18	KJ733149, KJ733273
159	WPL140	Labuan Island [61]	18	KJ733150, KJ733273
160	WPL143	Labuan Island [61]	18	KJ733151, KJ733275
161	WPL148a	Labuan Island [61]	18	KJ733152, KJ733276
162	WPL150	Labuan Island [61]	18	KJ733153, KJ733277
163	WPL161	Labuan Island [61]	18	KJ733154, KJ733278
164	PSW269	Sepilok, Sabah [62]	18	KJ733155, KJ690362
