# Supplementary material for: Evolutionary pattern of Macaca fascicularis in Southeast Asia inferred using Y-chromosomal gene
Source: BMC Ecol Evol. 2021 Feb 15;21:26. doi: 10.1186/s12862-021-01757-1 (PMC7885488; doi:10.1186/s12862-021-01757-1)
Supplement: Supplementary file 2 — Additional file 2: Table S2. Species, sample identification, localities, haplotypes designation, and the GenBank Accession Numbers for downloaded sequences from GenBank used in this study. [file 12862_2021_1757_MOESM2_ESM.xlsx]

## Sheet: Additional file 2 - Table S2
No	Species	Species Abbreviation	Geographical Assignment	Sample ID/ Isolate/ Specimen Voucher	Location/Origin	Location No. in Figure2c	Haplotype No.	GenBank Acc. No.
								SRY	TSPY
1	Macaca fascicularis	MF	Continental Sundaic	KNKTK628	Khao Noi/Khao Tangkuan, Thailand (Sundaic Thai Gulf)	75	1	LC093291	LC093328
2	Macaca fascicularis	MF	Continental Sundaic	KNKTK627	Khao Noi/Khao Tangkuan, Thailand (Sundaic Thai Gulf)	75	1	LC093292	LC093329
3	Macaca fascicularis	MF	Continental Sundaic	WKH277	Wat Khuha Phimuk, Thailand (Sundaic Thai Gulf)	76	1	LC167119	LC167062
4	Macaca fascicularis	MF	Continental Sundaic	WKH282	Wat Khuha Phimuk, Thailand (Sundaic Thai Gulf)	76	1	LC167120	LC167063
5	Macaca fascicularis	MF	Continental Sundaic	WSK880	Wat Suwankhuha, Thailand (Sundaic Andaman Sea)	77	1	LC093282	LC093321
6	Macaca fascicularis	MF	Continental Sundaic	WSK875	Wat Suwankhuha, Thailand (Sundaic Andaman Sea)	77	1	LC093283	LC093322
7	Macaca fascicularis	MF	Continental Sundaic	WSK883	Wat Suwankhuha, Thailand (Sundaic Andaman Sea)	77	1	LC167121	LC167064
8	Macaca fascicularis	MF	Continental Sundaic	KTP1903	Khao Toh Phyawang, Thailand (Sundaic Andaman Sea)	78	1	LC167114	LC167057
9	Macaca fascicularis	MF	Continental Sundaic	#668.Songkhla	Songkhla, Thailand	81	1	AF425295	AF425280
10	Macaca fascicularis	MF	Continental Sundaic	Johor.DJ.95	Johor, Peninsular Malaysia	82	1	AF425292	AF425277
11	Macaca fascicularis	MF	Continental Sundaic	UKM.003	Selangor, Peninsular Malaysia	88	1	AF425293	AF425278
12	Macaca fascicularis	MF	Continental Sundaic	UKM.004	Selangor, Peninsular Malaysia	88	1	AF425294	AF425279
13	Macaca fascicularis	MF	Continental Sundaic	DM2687	Peninsular Malaysia (unknown location)	-	1	AF284297	AF284246
14	Macaca fascicularis	MF	Insular Sundaic	Berastagi3	Barastagi, Sumatra, Indonesia	79	1	LC167102	LC167045
15	Macaca fascicularis	MF	Insular Sundaic	Berastagi4	Barastagi, Sumatra, Indonesia	79	1	LC167103	LC167046
16	Macaca fascicularis	MF	Insular Sundaic	A9652	Sumatra, Indonesia	90	1	DQ832602	DQ832616
17	Macaca fascicularis	MF	Insular Sundaic	A12133	Sumatra, Indonesia	90	1	DQ832603	DQ832617
18	Macaca fascicularis	MF	not assigned	10-236	Mauritius	-	1	DQ832590	DQ832604
19	Macaca fascicularis	MF	not assigned	3321	Mauritius	-	1	DQ832591	DQ832605
20	Macaca fascicularis	MF	not assigned	4124	Mauritius	-	1	DQ832592	DQ832606
21	Macaca fascicularis	MF	not assigned	6499	Mauritius	-	1	DQ832593	DQ832607
22	Macaca fascicularis	MF	not assigned	6621	Mauritius	-	1	DQ832594	DQ832608
23	Macaca fascicularis	MF	not assigned	7600	Mauritius	-	1	DQ832595	DQ832609
24	Macaca fascicularis	MF	not assigned	8944	Mauritius	-	1	DQ832596	DQ832610
25	Macaca fascicularis	MF	not assigned	9456	Mauritius	-	1	DQ832597	DQ832611
26	Macaca fascicularis	MF	not assigned	R209	Mauritius	-	1	DQ832598	DQ832612
27	Macaca fascicularis	MF	not assigned	X-957	Mauritius	-	1	DQ832599	DQ832613
28	Macaca fascicularis	MF	Insular Sundaic	Sepilok	Sepilok, Sabah, Malaysia	83	18	AF284300	AF284249
29	Macaca fascicularis	MF	Insular Sundaic	Sarawak	Sarawak, Malaysia	84	18	AF284299	AF284248
30	Macaca fascicularis	MF	Insular Sundaic	Borneo.PM666	Kalimantan, Indonesia	86	18	AF284302	AF284251
31	Macaca fascicularis	MF	Insular Sundaic	phillipines	Philippines	89	18	AF284298	AF284247
32	Macaca fascicularis	MF	Insular Sundaic	A1828	Sumatra, Indonesia	90	18	DQ832600	DQ832614
33	Macaca fascicularis	MF	Insular Sundaic	A8097	Sumatra, Indonesia	90	18	DQ832601	DQ832615
34	Macaca fascicularis	MF	Insular Sundaic	Java.34	Java, Indonesia	85	19	AF284303	AF284252
35	Macaca fascicularis	MF	Indochinese	WHM1512	Wat Haad Moon, Thailand	63	20	LC093286	LC093325
36	Macaca fascicularis	MF	Indochinese	WHM1511	Wat Haad Moon, Thailand	63	20	LC093287	LC093326
37	Macaca fascicularis	MF	Indochinese	WHM1509	Wat Haad Moon, Thailand	63	20	LC093288	LC093327
38	Macaca fascicularis	MF	Indochinese	KSP142	Kosumphi Forest Park, Thailand	64	20	LC167109	LC167052
39	Macaca fascicularis	MF	Indochinese	KSP143	Kosumphi Forest Park, Thailand	64	20	LC167110	LC167053
40	Macaca fascicularis	MF	Indochinese	KSP144	Kosumphi Forest Park, Thailand	64	20	LC167111	LC167054
41	Macaca fascicularis	MF	Indochinese	KSP145	Kosumphi Forest Park, Thailand	64	20	LC167112	LC167055
42	Macaca fascicularis	MF	Indochinese	KN78	Wat Khao Nor, Thailand	65	20	LC093289	LC093330
43	Macaca fascicularis	MF	Indochinese	KN77	Wat Khao Nor, Thailand	65	20	LC093290	LC093331
44	Macaca fascicularis	MF	Indochinese	WTT849	Wat Tham Thepbandan, Thailand	66	20	LC167126	LC167069
45	Macaca fascicularis	MF	Indochinese	SY1162	Sai Yok, Thailand	67	20	LC167118	LC167061
46	Macaca fascicularis	MF	Indochinese	WTM709	Wat Thammasala, Thailand	68	20	LC167122	LC167065
47	Macaca fascicularis	MF	Indochinese	WTM710	Wat Thammasala, Thailand	68	20	LC167123	LC167066
48	Macaca fascicularis	MF	Indochinese	WTM712	Wat Thammasala, Thailand	68	20	LC167124	LC167067
49	Macaca fascicularis	MF	Indochinese	WTM713	Wat Thammasala, Thailand	68	20	LC167125	LC167068
50	Macaca fascicularis	MF	Indochinese	KNG329	Khao Ngu Rock Garden, Thailand	69	20	LC167106	LC167049
51	Macaca fascicularis	MF	Indochinese	KNG330	Khao Ngu Rock Garden, Thailand	69	20	LC167107	LC167050
52	Macaca fascicularis	MF	Indochinese	KNG331	Khao Ngu Rock Garden, Thailand	69	20	LC167108	LC167051
53	Macaca fascicularis	MF	Indochinese	KTM2135	Khao Tham Mee, Thailand	70	20	LC167113	LC167056
54	Macaca fascicularis	MF	Indochinese	WKT733	Wat Khao Thamon, Thailand	71	20	LC093284	LC093323
55	Macaca fascicularis	MF	Indochinese	WKT731	Wat Khao Thamon, Thailand	71	20	LC093285	LC093324
56	Macaca fascicularis	MF	Indochinese	SKB2146	Sai Keaw Beach, Thailand	72	20	LC167115	LC167058
57	Macaca fascicularis	MF	Indochinese	CMC1170	Ca Mau Conservation, Vietnam	73	20	LC167104	LC167047
58	Macaca fascicularis	MF	Indochinese	CMC1174	Ca Mau Conservation, Vietnam	73	20	LC167105	LC167048
59	Macaca fascicularis	MF	Indochinese	SSD1200	Suan Somdet Prasrinakharin Chumphon, Thailand	74	20	LC167116	LC167059
60	Macaca fascicularis	MF	Indochinese	SSD1208	Suan Somdet Prasrinakharin Chumphon, Thailand	74	20	LC167117	LC167060
61	Macaca fascicularis	MF	Indochinese	#791.Tum Chompol	Tham Chompol, Thailand	80	20	AF425288	AF425273
62	Macaca fascicularis	MF	Indochinese	#3	Cambodia	87	20	AF425286	AF425271
63	Macaca fascicularis	MF	Indochinese	#4	Cambodia	87	20	AF425287	AF425272
64	Macaca fascicularis	MF	Indochinese	Vietnam.290.WB	Vietnam	91	20	AF284304	AF284253
65	Macaca fascicularis	MF	Indochinese	SV2	Vietnam	91	20	AF425282	AF425267
66	Macaca fascicularis	MF	Indochinese	SV3	Vietnam	91	20	AF425283	AF425268
67	Macaca fascicularis	MF	Indochinese	SV4	Vietnam	91	20	AF425284	AF425269
68	Macaca fascicularis	MF	Indochinese	#289.WB	Vietnam	91	20	AF425285	AF425270
69	Macaca mulatta	MMUL	not assigned	Burma.23269	Burma	-	20	AF284309	AF284258
70	Macaca mulatta	MMUL	not assigned	SMT1458	Myanmar	-	20	LC167130	LC167073
71	Macaca mulatta	MMUL	not assigned	SMT1459	Myanmar	-	20	LC167131	LC167074
72	Macaca mulatta	MMUL	not assigned	China.20156	South East China	-	20	AF284310	AF284259
73	Macaca mulatta	MMUL	not assigned	China570	China	-	20	LC167129	LC167072
74	Macaca mulatta	MMUL	not assigned	BSS983	Thailand	-	20	LC167127	LC167070
75	Macaca mulatta	MMUL	not assigned	BSS986	Thailand	-	20	LC167128	LC167071
76	Macaca mulatta	MMUL	not assigned	WPT1047	Thailand	-	20	LC167132	LC167075
77	Macaca mulatta	MMUL	not assigned	WPT1050	Thailand	-	20	LC167133	LC167076
78	Macaca mulatta	MMUL	not assigned	WTPMH242	Thailand	-	20	LC167134	LC167077
79	Macaca mulatta	MMUL	not assigned	WTPMH244	Thailand	-	20	LC167135	LC167078
80	Macaca mulatta	MMUL	not assigned	WTPMH247	Thailand	-	20	LC167136	LC167079
81	Macaca mulatta	MMUL	not assigned	India.92B.560	Northern India	-	21	AF284311	AF284260
82	Macaca mulatta	MMUL	not assigned	India.944D	Northern India	-	21	AF284312	AF284261
83	Macaca mulatta	MMUL	not assigned	#16805	Northern India	-	21	AF425291	AF425276
84	Macaca fuscata	MFUS	not assigned	#13751	Japan	-	22	AF425290	AF425275
85	Macaca fuscata	MFUS	not assigned	22082	Japan	-	23	AF284305	AF284254
86	Macaca fuscata	MFUS	not assigned	22086	Japan	-	24	AF284306	AF284255
87	Macaca arctoides	MARC	not assigned	101.Malaya	Peninsular Malaysia	-	25	AF284291	AF284240
88	Macaca arctoides	MARC	not assigned	Thai.2A	Thailand	-	25	AF284293	AF284242
89	Macaca arctoides	MARC	not assigned	Hanoi.05.2	Vietnam	-	25	AF284294	AF284243
90	Macaca arctoides	MARC	not assigned	St0316	unknown	-	26	AF284292	AF284241
91	Macaca assamensis	MASS	not assigned	1.KIZ.B	Southern China	-	27	AF284295	AF284244
92	Macaca assamensis	MASS	not assigned	89019	Southern China	-	28	AY224238	AY224236
93	Macaca cyclopis	MC	not assigned	2682	Taiwan	-	29	AF284296	AF284245
94	Macaca cyclopis	MC	not assigned	#1	Taiwan	-	29	AF425289	AF425274
95	Macaca hecki	MH	not assigned	1	Sulawesi, Indonesia	-	30	AF284307	AF284256
96	Macaca leonina	MLEO	not assigned	#12.KIZ.17	South China	-	31	AF284313	AF284262
97	Macaca leonina	MLEO	not assigned	#1.KIZ.2	South China	-	31	AF284314	AF284263
98	Macaca leonina	MLEO	not assigned	Thai.1A	Thailand	-	31	AF284317	AF284266
99	Macaca pagensis	MPAG	not assigned	pagensis.820	Siberut Island, Indonesia	-	31	AF284315	AF284264
100	Macaca pagensis	MPAG	not assigned	pagensis.955	Siberut Island, Indonesia	-	31	AF284316	AF284265
101	Macaca maura	MM	not assigned	PM616	Sulawesi, Indonesia	-	32	AF284308	AF284257
102	Macaca nemestrina	MN	not assigned	SUKA.NE.Borneo	Kalimantan, Indonesia	-	33	AF284289	AF284238
103	Macaca nemestrina	MN	not assigned	PM665.E.Borneo	Kalimantan, Indonesia	-	33	AF284290	AF284239
104	Macaca nemestrina	MN	not assigned	DM5424	Sumatra, Indonesia	-	33	AY224239	AY224235
105	Macaca nigra	MNIG	not assigned	PM661	Sulawesi, Indonesia	-	34	AF284318	AF284267
106	Macaca nigrescens	MNIGS	not assigned	101	Sulawesi, Indonesia	-	35	AF284319	AF284268
107	Macaca ochreata	MO	not assigned	Greyarm	Sulawesi, Indonesia	-	36	AF284320	AF284269
108	Macaca radiata	MR	not assigned	3028	India	-	37	AF284321	AF284270
109	Macaca radiata	MR	not assigned	3033	India	-	37	AF284322	AF284271
110	Macaca silenus	MSIL	not assigned	108806	Southwestern India	-	38	AF284288	AF284237
111	Macaca silenus	MSIL	not assigned	20382	Southwestern India	-	38	AF284323	AF284272
112	Macaca sinica	MSIN	not assigned	985	Polonnaruwa, Sri Lanka	-	39	AF284284	AF284233
113	Macaca sinica	MSIN	not assigned	716	Polonnaruwa, Sri Lanka	-	39	AF284285	AF284234
114	Macaca sinica	MSIN	not assigned	979	Polonnaruwa, Sri Lanka	-	39	AF284324	AF284273
115	Macaca thibethana	MTHI	not assigned	587041	Southeastern China	-	40	AF284327	AF284276
116	Macaca thibethana	MTHI	not assigned	Sich.KIZ	Southeastern China	-	41	AY224240	AY224237
117	Macaca tonkeana	MTON	not assigned	PM604.H.clade	Sulawesi, Indonesia	-	42	AF284286	AF284235
118	Macaca tonkeana	MTON	not assigned	PM558.N.clade	Sulawesi, Indonesia	-	42	AF284287	AF284236
119	Macaca sylvanus	MSYL	not assigned	04	Northwestern Africa	-	43	AF284325	AF284274
120	Macaca sylvanus	MSYL	not assigned	201	Northwestern Africa	-	44	AF284326	AF284275
121	Macaca sylvanus	MSYL	not assigned	#1076	Northwestern Africa	-	45	AF425296	AF425281
122	Papio hamadryas	PH	not assigned	73-347	Eastern Africa	-	46	AF284328	AF284277
123	Mandrillus sphinx	MS	not assigned	Mandrill	Central Africa	-	47	AF284330	AF284279
